# Supplementary material for: Risk factors for medication-related short-term readmissions in adults – a scoping review
Source: BMC Health Serv Res. 2023 Sep 28;23:1037. doi: 10.1186/s12913-023-10028-2 (PMC10536731; doi:10.1186/s12913-023-10028-2)
Supplement: Supplementary file 3 — Additional file 3. [file 12913_2023_10028_MOESM3_ESM.xlsx]

## Sheet: All
Studies Data	Uitvlugt, E. B., et al. (2021)	Cooper, J. B., et al. (2020)	Whitaker, A. S., et al. (2019)	Dalleur, O., et al. (2021)	Dreyer, R., et al. (2019)	Yam, C. H., et al. (2010)	Frankl, S. E., et al. (1991)	Toh, M. R., et al. (2014)	Willson, M. N., et al. (2014)	Banholzer, S., et al. (2021)	Nikolaus, T., et al. (1992)	Ekerstad, N., et al. (2017)	Rothwell, M., et al. (2011)	Witherington, E. M., et al. (2008)	Weir, D. L., et al. (2020)	Glans, M., et al. (2021)	Schwab, C., et al. (2018)	Barnett, N. L., et al. (2017)	Koekkoek, D., et al. (2011)	Balla, U., et al. (2008)	Feigenbaum, P., et al. (2012)	Classen, D. C., et al. (2010)	Porter, M., et al. (2019)	Wetherell, M., et al. (2017)	Aljishi, M., et al. (2014)	Beckner, A., et al. (2021)	Allaudeen, N., et al. (2011)	Rosen, O. Z., et al. (2017)	Logue, E., et al. (2016)	Lau, M. H. M., et al. (2017)	Pavon, J. M., et al. (2014)	Ibarra Mira, M. L., et al. (2021)	Pereira, F., et al. (2021)	Basnet, S., et al. (2018)	Lohman, M. C., et al. (2017)	Schoonover, H., et al. (2014)	Anderson, R. E., et al. (2016)	Blanc, A. L., et al. (2019)	McAuliffe, L. H., et al. (2018)	Sorensen, A., et al. (2021)	Fung, L., et al. (2020)	Trautwein, M., et al. (2020)	Criddle, D. T., et al. (2021)	Picker, D., et al. (2015)	Nguyen, H. L., et al. (2022)	Dorajoo, S. R., et al. (2017)	SanFilippo, S., et al. (2021)	Leffler, M. E., et al. (2019)	Sieck, C., et al. (2019)
Preselection: Age	-	-	-	-	-	-	-	-	-	-	Geriatric	>75	>65	75+	65+	>65	75+	-	-	-	-	-	-	-	-	-	-	-	-	75+	60+	-	65+	65+	65+	50+	65+	-	-	-	-	-	-	-	-	-	65+	65+	65+
Preselection: Number of medications	-	-	-	-	-	-	-	-	-	-	-	-	3+	-	1+		-	-	-	-	-	-	-	-	-	-	-	-	-	-	-	5+	5+	-	-	-	-	-	-	-	-	-	-	-	-	-	5+	-	-
Model	N	N	N	N	N	N	N	N	N	N	N	N	N	N	N	N	N	Y	N	N	N	N	N	N	N	N	N	N	N	N	N	N	N	N	N	N	N	Y	Y	Y	Y	Y	Y	Y	Y	Y	Y	Y	Y
Causality	Y	Y	Y	Y	Y	Y	Y	Y	Y	Y	Y	Y	Y	Y	Y	Y	Y	Y	N	N	N	N	N	N	N	N	N	N	N	N	N	N	N	N	N	N	N	N	N	N	N	N	N	N	N	N	N	N	N
Focus on ADR	N	N	N	N	N	N	N	N	Y	Y	Y	N	N	N	N	N	N	N	N	N	N	N	N	N	N	N	N	N	N	N	N	N	N	N	N	N	N	N	N	N	N	N	N	N	N	N	N	N	N
Preventability	Y	Y	Y	Y	Y	Y	Y	N	N	N	Y	Y	Y	Y	N	N	N	Y	Y	Y	Y	N	N	N	N	N	N	N	N	N	N	N	N	N	N	N	N	Y	Y	N	N	N	N	N	N	N	N	N	N
Follow-up time [days]	30	30	28	30	30	30	30	15	30	30	21	30	28	28	30	30	30	30	21	30	30	30	30	30	30	30	30	30	30	28	30	30	30	30	30	30	30	30	30	30	30	30	30	30	30	15	30	30	30
Factors
Age			X								X	X	X	X	X	X	X													X	X		X	X	X	X	X										X	X	X
Polypharmacy			X									X				X	X	X					X						X			X	X						X	X	X	X	X			X	X	X	X
≥5 drugs																	X																										X
≥6 drugs																													X
≥8 drugs																																								X	X
≥10 drugs												X				X																							X										X
≥11 drugs																																										X
≥12 drugs																							X																									X
Number of drugs			X					X	X							X	X			X			X	X	X							X	X	X										X
Number of doses per day								X										X
Medication Regimen Complexity Index									X									X																		X
Best predictor: 8+									X
≥22																																				X
Number of drug changes at initial hospital stay	X															X		X	X
>3 new medications																			X
Medication listed changed and not printed out																																									X
Number of comorbidities / comorbidity index																X
Number of hospitalizations before index hospitalization	X															X
Potentially inappropriate medications															X		X													X					X
Beers																	X																		X
STOPP version 2																														X
Number of PIMs, excluding NSAIDs																																			X
2+																																			X
PIMs related to gastrointestinal disorder																														X					X
PIMs related to gout																														X
Anticholinergics [N04A, R03BB, S01FA, A03AA, A03AB]																														X
Benzodiazepines																																			X
Cardiovascular PIMs																																			X
Anti-infective PIMs (nitrofurantoin)																																			X
Living alone at home																X
Dependent on help from municipalty caregivers																X		X																														X
No medication review during in hospital stay																																									X
Initial admission to emergency department																X
Admission to an emegency department in the previous 30 days																		X
Using fall-risk increasing drugs																X
Anticholinergic burden																																															X
QT prolongation risk																																															X
Sedative burden																																															X
CYP450 interaction burden																																															X
Injectable medications																		X																							X
Medications requiring therapeutic drug monitoring																		X																									X
Cognitive impairment (e.g. delirium, dementia)																		X
Independent medication management in combination with cognitive impairment (esp. ≥7 medications)																																					X
Clinical Frailty Index																		X
Physical impairment which impacts medication intake (e.g. difficulties with swalloing, impaired dexterity, poor vision, hard of hearing or poor mobility)																		X
New diagnosis or exacerbation of disease																		X
Depression / mental health diagnosis																		X
Drug or alcohol abuse		X																X
High level of stress																		X
Cancer		X
Heart failure												X
Anemia												X
Drug groups
Proton pump inhibitor [A02BC]										X			X
Drugs for functional gastrointestinal disorders																																	X
Antiemetics [A04A]	X																																X
Laxatives [A06A]	X			X																													X
Lactulose [A06AD11]				X
Loperamide [A07DA03]	X
Antidiabetics [A10]	X	X		X			X			X	X		X					X															X								X		X		X			X	X
Insulin [A10A]	X	X		X			X			X			X					X																									X		X			X	X
Insulins and analogues, fast acting [A10AB]										X
Insulins and analogues, long acting [A10AE]										X
Oral antidiabetics [A10B]	X									X	X							X																															X
Biguanides [A10BA]										X
Sulfonylureas [A10BB]											X
Vitamins [A11]																																	X
Mineral supplements [A12]	X						X			X
Calcium, combinations with vitamin D and or/other drugs [A12AX]										X
Sodium chloride [A12CA01]							X
Antithrombotic agents [B01]	X	X		X	X		X			X		X	X					X	X			X																			X		X		X				X
Anticoagulants [B01AA, B01AB, B01AF, B01AX]		X			X		X			X		X	X					X	X			X																			X		X		X
Vitamin K antagonists [B01AA]		X			X		X			X		X	X																																X
Warfarin [B01AA03]		X			X		X					X	X																																X
Heparin group [B01AB]										X			X									X																			X
Heparin [B01AB01]													X
Enoxaparin [B01AB05]																																									X
Factor Xa Inhibitors [B01AF]		X																				X
Rivaroxaban [B01AF02]		X
Apixaban [B01AF01]		X
Other antithrombotic agents [B01AX]										X
Antiplatelets excl. heparins [B01AC]		X					X			X		X						X																							X								X
Clopidogrel [B01AC04]												X																																					X
Acetyl salicylic acid [B01AC06]		X					X					X																																					X
Iron [B03A]										X			X
Iron bivalent, oral preparations [B03AA]										X
Cardiac glycosides [C01AA]	X						X					X																															X						X
Digoxin [C01AA05]							X					X																															X						X
Antiarrhythmic agents [C01B]				X			X																																				X
Amiodarone [B01BD01]																																											X
Vasodilator [C01D, C04]	X			X									X
Organic nitrates [C01DA]	X
Antihypertensives [C02, C03, C07, C08, C09]	X	X		X			X			X		X	X				X	X															X										X		X
Diuretics [C03]	X	X		X			X			X		X	X					X															X										X		X
Saluretics [C03A, C03B, C03C, C03D, C03E]										X		X																																	X
Thiazides [C03AA]										X
Sulfonamides [C03BA]										X																																			X
Metolazone [C03BA08]																																													X
Loop diuretics [C03CA]		X										X
Furosemide [C03CA01]		X										X
Aldosterone antagonists [C03DA]										X		X
Spironolactone [C03DA01]												X
Low-ceiling diuretics and potassium-sparing agents [C03EA]										X
Sympatholytics [C02A, C02B, C02C, C07]	X			X						X		X	X					X															X
Alpha-blocking agents [C02CA]	X
Beta-blocking agents [C07A]	X			X						X		X	X					X															X
Beta-blocking agents, selective [C07AB]										X		X
Metoprolol [C07AB02]												X
Beta-blocking agents, selective and other diuretics [C07CB]										X
Calcium channel blocker [C08]	X						X			X		X	X																														X
Dihydropyridine derivatives [C08CA]										X		X
Felodipine [C08CA02]												X
Perhexiline [C08EX02]																																											X
Agents acting on renin-angiotension system [C09]	X	X		X						X		X	X
ACE inhibitors [C09AA]		X								X			X
Lisinopril [C09AA03]		X
ACE inhibitors and diuretics [C09BA]										X
Angiotension-II receptor blockers [C09CA]										X
Angiotension-II receptor blockers and diuretics [C09DA]										X
HMG-CoA reductase inhibitors [C10AA]										X
Imidazole derivatives [G01AF]										X
Drugs for urinary frequency and incontinence [G04BD]										X
Corticosteroids [H02]	X			X			X			X								X									X				X																	X
Glucocorticoids [H02AB]							X			X
Dexamethasone [H02AB02]							X
Antibacterial for systemic use [J01]	X	X		X			X			X		X	X
Penicillins with extended spectrum [J01CA]										X
Penicillins and beta-lactamase inhibitors [J01CR]										X
3rd generation cephalosporins [J01DD]										X
4th generation cephalosporins [J01DE]										X
Carbapanems [J01DH]										X
Trimethorpim-sulfamethoxazole [J01EE01]							X
Macrolides [J01FA]										X
Lincosamides [J01FF]										X		X
Clindamycin [J01FF01]												X
Fluoroquinolones [J01MA]		X								X
Levofloxacin [J01MA12]		X
Anti-HIV agents [J05A]										X																															X
Protease inhibitors [J05AE]										X
Immunoglobulin [J06B]				X
Antineoplastic agents [L01]				X			X			X			X																														X
Nitrogen mustard analogues [L01AA]										X
Other alkylating agents [L01AX]										X
Folic acid analogues [L01BA]										X
Purine analogues [L01BB]										X
Pyrimidine analogues [L01BC]										X
Vinca alkaloids and analogues [L01CA]										X
Podophyllotoxin derivatives [L01CB]										X
Taxanes [L01CD]										X
Anthracyclines and related substances [L01DB]										X
Other cytotoxic antibiotics [L01DC]										X
Platinum compounds [L01XA]										X
Methylhydrazines [L01XB]										X
Monoclonal antibodies [L01XC]										X
Protein kinase inhibitors [L01XE]										X
Other antineoplastic agents [L01XX]										X			X
Hydroxyurea [L01XX05]													X
Colony stimulating factors [L03AA]										X
Interferons [L03AB]										X
Immunosuppressants [L04]	X			X			X			X								X																							X		X
Selective immunosuppressants [L04AA]										X																																	X
Sirolimus [L404AA10]																																											X
Everolimus [L04AA18]																																											X
Inflximab [L04AB02]	X
Calcineurin inhibitors [L04AD]										X																																	X
Ciclosporin [L04AD01]																																											X
Tacrolimus [L04AD02]																																											X
Other immunosuppressants [L04AX]										X								X
Methotrexate [L04AX03]																		X
Other general anesthetics [N01AX]										X
Analgesics [N02]	X			X			X			X		X	X					X										X			X							X			X		X		X			X	X
Opioids and drugs used against addiction [N02A]	X			X			X			X		X						X										X			X							X			X		X		X			X	X
Natural opium alkaloids [N02AA]										X		X
Oxycodone [N02AA05]												X
Phenylpiperidine derivatives [N02AB]										X
Other opioids [N02AX]										X
Non-narcotic analgesics [N02B]	X									X
Salicylic acid and derivatives [N02BA]										X
Pyrazolones [N02BB]										X
Anilides [N02BE]	X									X
Acetaminophen [N02BE01]	X
Antiepileptics [N03A]	X									X		X																			X										X		X		X			X
Phenobarbital [N03AA02]																																											X
Hydantoin derivatives [N03AB]										X																																	X		X
Phenytoin [N03AB02]																																											X		X
Clonazepam [N03AE01]																																											X
Carboxamide derivatives [N03AF]										X		X																															X
Carbamazepine [N03AF01]												X																															X
Fatty acid derivatives [N03AG]										X
Other antiepileptics [N03AX]										X																																	X
Lamotrigine [N03AX09]																																											X
Psycholeptics [N05]							X			X			X					X													X		X										X		X
Diazepines, oxazepines, thiazepines and oxepines [N05AH]										X																																			X
Clozapine [N05AH02]																																													X
Lithium [N05AN01]																																											X
Hypnotics and sedatives [N05C]							X			X			X
Anxiolytics [N05B]										X								X													X												X
Benzodiazepine based tranquillizers [N05BA/N05CD/N05CF]										X			X					X													X												X
Benzodiazepine derivatives [N05BA]										X																					X												X
Temazepam [N05CD07]													X
Benzodiazepine related drugs [N05CF]										X																																	X
Anti-Parkinson medication [N04]	X									X
Dopa and dopa derivatives [N04BA]										X
Dopamine agonists [N04BC]										X
Psychoanaleptics [N06]		X								X		X	X																		X
Antidepressants [N06A]		X								X		X	X																		X
Tricyclic antidepressant [N06AA]		X								X
Amitriptylin [N06AA09]		X
Selective serotonin reuptake inhibitor [N06AB]										X		X
Citalopram [N06AB04]												X
Other antidepressants [N06AX]										X		X
Duloxetine [N06AX]												X
Donepezil [N06DA02]													X
Drugs used in nicotine dependence [N07BA]										X
Drugs used in opioid dependence [N07BC]										X																																			X
Methadone [N07BC02]																																													X
NSAIDs [M01A]										X								X																									X
Propionic acid derivatives [M01AE]										X
Centrally acting muscle relaxants [M03B]										X
Other centrally acting agents [M03BX]										X
Preparations inhibiting uric acid production [M04AA]										X
Bisphosphonates [M05BA]										X
Chloroquine [P01BA01]				X
Pentamidine [P01CX01]							X
Drugs for obstructive airway diseases (asthma/COPD) [R03]	X	X					X			X																																	X
Anticholinergics [R03BB]							X			X																																						X
Theophylline [R03DA04]	X						X																																				X
Codeine [R05DA04]																																											X
Medication for treatment of hyperkalemia [V03AE]	X
Detoxifying agents for antineoplastic treatment [V03AF]										X
DRPs except ADRs
Prescribing problems	X	X	X	X		X	X	X				X	X	X		X	X			X
Overprescribing ("no indication")	X	X	X	X										X
Antithrombotic agents [B01]				X
D: Gastrointestinal bleeding				X
Vasodilator [C01D]				X
D: Hypotension				X
Antihypertensives [C02, C07]				X
D: Hypotension				X
Diuretics [C03]				X
D: Dehydration				X
Agents acting on renin-angiotensin system [C09]				X
D: Hypotension				X
Analgesics [N02]				X
D: Altered mental status				X
Underprescribing ("indication but no drug")	X	X	X	X		X						X	X	X		X				X
Lactulose [A06AD11]				X
D: Hepatic encephalopathy				X
Anticoagulants [B01AA, B01AB, B01AF, B01AX]												X
D: Heart failure												X
D: Atrial fibrillation												X
Antiplatelets [B01AC]												X	X
D: Unstable Angina												X	X
Clopidogrel [B01AC04]													X
D: Unstable Angina													X
Acetylsalicylic acid [B01AC06]												X	X
D: Heart failure												X
D: Unstable Angina													X
Antiarrhythmic agents [C01B]				X
D: Tachycardia				X
Diuretics [C03]				X									X
D: Heart failure				X									X
Beta-blocking agents [C07A]												X
D: Heart failure												X
Calcium channel inhibitor [C08]													X
Agents acting on renin-angiotensin system [C09]												X	X
D: Heart failure												X	X
ACE inhibitors [C09AA]													X
D: Hypertension													X
Antibacterial for systemic use [J01]				X								X
D: Infection				X								X
D: Pneumonia												X
D: COPD												X
D: Enterocolitis												X
Analgesics [N02]				X
D: Pain				X
Misprescribing ("indication but suboptimal drug prescribing)	X	X	X	X		X	X	X					X			X	X			X
Wrong dose	X	X	X	X			X	X					X			X	X
Digoxin [C01AA05]							X
Overrapidly tampering							X
Dexamethasone [H02AB02]							X
Overdose		X	X	X			X	X									X
Insulin [A10]				X
D: Hypoglycemia				X
Antithrombotic agents [B01]				X
D: Bleeding				X
Antihypertensive [C02, C03, C07, C08, C09]				X													X
D: Hypotension				X													X
D: Fall				X													X
Diuretics [C03]				X
D: Hypotension				X
D: Dehydration				X
D: Acute renal failure				X
Beta-blocking agents [C07A]				X
D: Hypotension				X
D: Dehydration				X
D: Acute renal failure				X
Agents acting on renin-angiotensin system [C09]				X
D: Hypotension				X
D: Dehydration				X
D: Acute renal failure				X
Opioids and drugs used against addiction [N02A]				X
D: Altered mental status				X
Underdose		X	X	X				X					X			X
Antibacterial for systemic use [J01]				X
D: Recurrent infection				X
Beta-blocking agents [C07A]													X
D: Atrial fibrillation													X
Diuretics [C03]													X
D: Heart failure													X
Analgesics [N02]													X
D: Pain													X
Drug-drug interaction				X		X	X									X
Diuretics [C03]				X
D: Hypotension				X
D: Dehydration				X
D: Acute renal failure				X
Beta-blocking agents [C07A]				X
D: Hypotension				X
D: Dehydration				X
D: Acute renal failure				X
Agents acting on renin-angiotensin system [C09]				X
D: Hypotension				X
D: Dehydration				X
D: Acute renal failure				X
Treatment duration				X
Overduration				X
Corticosteroids [H02]				X
D: Heart failure				X
Drug-disease interaction				X			X
Chloroquine [P01BA01]				X
D: Prolonged QT interval				X
Suboptimal therapy/drug selection		X	X										X							X
Calcium channel inhibitors [C08]													X
Diuretics [C03]													X
Antiplatelets [B01AC]													X
Vasodilator [C04]													X
Antibacterial for systemic use [J01]													X
Proton pump inhibitor [A02BC]													X
Iron supplement [B03A]													X
Heparin [B01AB01]													X
Donepezil [N06DA02]													X
Adherence issues	X	X	X	X	X	X	X	X			X		X	X		X		X								X		X
Beta-blocking agents [C07A]													X
Diuretics [C03]													X
Antibacterial for systemic use [J01]													X
Insulin [A10A]													X
Nonadherence due to complexity		X
Nonadherence due to choice		X																								X
Underuse by consumer			X																							X
Erratic use			X													X										X
Nonadherence due to drug cost		X																								X
Nonadherence due to insufficient education																										X
Difficulty using dosage form		X	X													X
Contraindication		X					X									X
Acetylsalicylic acid [B01AC06]							X
Insufficient ambulatory monitoring	X	X		X									X	X		X
Insulin [A10]				X									X
D: Hypoglycemia				X									X
Antithrombotic agents [B01]				X									X
D: Bleeding				X									X
Warfarin [B01AA03]													X
Antiarrhythmic agents [C01B]				X
D: Hypothyroidism				X
Antihypertensive [C02, C03, C07, C08, C09]				X									X
Diuretics [C03]				X									X
D: Allergy				X
D: Heart failure				X									X
D: Acute renal failure													X
D: Hyponatremia													X
ACE inhibitor [C09AA]													X
AT-II antagonist [C09AC]													X
D: Acute renal failure													X
Corticosteroids [H02]				X
D: Weakness				X
Antibacterial for systemic use [J01]				X
D: Recurrent infection				X
D: Allergy				X
D: Seizure				X
Immunoglobulin [J06B]				X
D: Fever				X
Antineoplastic agents [L01]				X
D: Neutropenia and fever				X
D: Gastrointestinal symptoms				X
D: Acute kidney injury				X
D: Heart failure				X
D: Liver failure				X
Immunosuppressants [L04]				X
D: Acute kidney injury				X
D: Neutropenia and fever				X
Analgesics [N02]				X
D: Constipation				X
D: Altered mental status				X
D: Liver failure				X
Transition errors	X						X				X		X	X							X					X
Beta-blocking agents [C07A]													X
Temazepam [N05CD07]													X
Sodium chloride [A12CA01]							X
Incomplete medication discharge information													X	X							X
Inadequate patient education													X								X
Insuffcient communication														X												X
Insufficient medication supply											X															X
D: Heart failure											X
ADRs		X	X		X	X	X			X	X	X		X		X
Proton pump inhibitor [A02BC]										X
Antidiabetics [A10]										X	X
Insulin [A10A]										X
Insulins and analogues, fast acting [A10AB]										X
Insulins and analogues, long acting [A10AE]										X
Biguanides [A10BA]										X
Sulfonylureas [A10BB]											X
D: Hypoglycemia											X
Calcium combinations with vitamin D and/or others [A12AX]										X
Antithrombotic agents [B01]					X		X			X		X
Anticoagulants [B01AA, B01AB, B01AF, B01AX]					X		X			X		X
Vitamin K antagonists [B01AA]					X		X			X		X
Warfarin [B01AA03]					X		X					X
D: Bleeding							X					X
D: Muscle hemorrhage												X
Heparin group [B01AB]										X
Platelet aggregation inhibitors excl. heparins [B01AC]										X		X
Clopidogrel [B01AC04]												X
D: Bleeding												X
Acetylsalicylic acid [B01AC06]												X
D: Bleeding												X
Other antithrombotic agents [B01AX]										X
Iron bivalent, oral preparations [B03AA]										X
Cardiotonic glycosides [C01A]												X
Digoxin [C01AA05]												X
D: Heart failure												X
Antihypertensives [C02, C03, C07, C08, C09]										X		X
Diuretics [C03]										X		X
Thiazides [C03AA]										X
Saluretics [C03A, C03B, C03C, C03D, C03E]										X		X
Sulfonamides [C03BA]										X
Furosemide [C03CA01]												X
D: Urinary tract infection												X
Aldosterone antagonists [C03DA]										X		X
Spironolactone [C03DA01]												X
D: Urinary tract infection												X
Low-ceiling diuretics and potassium-sparing agents [C03EA]										X
Sympatholytics [C02A, C02B, C02C, C07]										X		X
Beta-blocking agents selective [C07AB]										X		X
Metoprolol [C07AB02]												X
D: Orthostatism												X
D: Tachycardia												X
Beta-blocking agents selective and other diuretics [C07CB]										X
Dihydropyridine derivatives [C08CA]										X		X
Felodipine [C08CA02]												X
D: Tachycardia												X
Agents acting on renin-angiotensin system [C09]										X
ACE inhibitor [C09AA]										X
ACE inhibitors and diuretics [C09BA]										X
Angiotensin-II receptor blockers [C09CA]										X
Angiotensin-II receptor blockers and diuretics [C09DA]										X
HMG-CoA reductase inhibitors [C10AA]										X
Imidazole derivatives [G01AF]										X
Drugs for urinary frequency and incontinence [G04BD]										X
Corticosteroids [H02]										X
Glucocorticoids [H02AB]										X
Antibacterial for systemic use [J01]							X			X		X
Penicillins with extended spectrum [J01CA]										X
Combinations of penicillins incl. beta-lactamase inhibitors [J01CR]										X
3rd generation cephalosporins [J01DD]										X
4th generation cephalosporins [J01DE]										X
Carbapenems [J01DH]										X
Trimethorpim-sulfamethoxazole [J01EE01]							X
Macrolides [J01FA]										X
Lincosamides [J01FF]										X		X
Clindamycin [J01FF01]												X
D: Enterocolitis												X
Fluoroquinolones [J01MA]										X
Anti-HIV agents [J05A]										X
Protease inhibitors [J05AE]										X
Antineoplastic agents [L01]							X			X
Nitrogen mustard analogues [L01AA]										X
Other alkylating agents [L01AX]										X
Folic acid analogues [L01BA]										X
Purine analogues [L01BB]										X
Pyrimidine analogues [L01BC]										X
Vinca alkaloids and analogues [L01CA]										X
Podophyllotoxin derivatives [L01CB]										X
Taxanes [L01CD]										X
Anthracyclines and related substances [L01DB]										X
Other cytotoxic antibiotics [L01DC]										X
Platinum compounds [L01XA]										X
Methylhydrazines [L01XB]										X
Monoclonal antibodies [L01XC]										X
Protein kinase inhibitors [L01XE]										X
Other antineoplastic agents [L01XX]										X
Colony stimulating factors [L03AA]										X
Interferons [L03AB]										X
Immunosuppressants [L04]										X
Selective immunosuppressants [L04AA]										X
Calcineurin inhibitors [L04AD]										X
Other immunosuppressants [L04AX]										X
NSAIDs [M01A]										X
Propionic acid derivatives [M01AE]										X
Centrally acting muscle relaxants [M03B]										X
Other centrally acting agents [M03BX]										X
Preparations inhibiting uric acid production [M04AA]										X
Bisphosphonates [M05BA]										X
Other general anesthetics [N01AX]										X
Opioids and drugs used against addiction [N02A]										X		X
Natural opioid alkaloids [N02AA]										X		X
Oxycodone [N02AA05]												X
D: Constipation												X
Phenylpiperidine derivatives [N02AB]										X
Other opioids [N02AX]										X
Non-narcotic analgesics [N02B]										X
Salicylates [N02BA]										X
Pyrazolones [N02BB]										X
Anilidies [N02BE]										X
Antiepileptics [N03A]										X		X
Hydantoin derivatives [N03AB]										X
Carboxamide derivatives [N03AF]										X		X
Carbamazepine [N03AF01]												X
D: Fall												X
Fatty acid derivatives [N03AG]										X
Other antiepileptics [N03AX]										X
Dopa and dopa derivatives [N04BA]										X
Dopamine agonists [N04BC]										X
Psycholeptics [N05]										X
Diazepines, oxazepines, thiazepines and oxepines [N05AH]										X
Anxiolytics [N05B]										X
Benzodiazepine-based tranquillizer [N05BA, N05CD, N05CF]										X
Benzodiazepine derivatives [N05BA]										X
Hypnotics and sedatives [N05C]										X
Benzodiazepine related drugs [N05CF]										X
Psychoanaleptics [N06]										X		X
Antidepressants [N06A]										X		X
Tricyclic antidepressants [N06AA]										X
Selective serotonin reuptake inhibitors [N06AB]										X		X
Citalopram [N06AB04]												X
D: Constipation												X
Other antidepressants [N06AX]										X		X
Duloxetine [N06AX]												X
D: Fall												X
Drugs used in nicotine dependence [N07BA]										X
Drugs used in opioid dependence [N07BC]										X
Pentamidine [P01CX01]							X
Anticholinergics [R03BB]										X
Detoxifying agents for antineoplastic treatment [V03AF]										X
Readmission Diagnosis
Allergy / rash				X			X	X
Diuretics C03]; suboptimal patient monitoring / education				X
Antibacterial for systemic use [J01]; suboptimal patient monitoring / education				X			X
Trimethorpim-sulfamethoxazole [J01EE01]							X
Altered mental status				X
Analgesics [N02]; suboptimal patient monitoring / education				X
Analgesics [N02]; overprescribing / overdose				X
Opioids and drugs used against addiction [N02A]				X
Angina pectoris												X	X
Antiplatelets excl. heparins [B01AC]; underprescribing												X	X
Arrhythmia (including atrial fibrilation) or QT prolongation				X								X	X																																X
Anticoagulants [B01AA, B01AB, B01AF, B01AX]; underprescribing												X
Beta-blocking agents [C07A]; underdose													X
Methadone [N07BC02]																																													X
Chloroquine [P01BA01]; drug-disease interaction				X
Bleeding				X			X					X	X																																X
Proton pump inhibitor [A02BC]; underprescribing													X
Antithrombotic agents [B01]; overprescribing / overdose				X
Antithrombotic agents [B01]; drug-drug interaction				X
Antithrombotic agents [B01]; ADR / suboptimal patient monitoring / education				X			X					X	X
Warfarin [B01AA03]; ADR / suboptimal patient monitoring / education							X					X	X
Anticoagulants [B01AA, B01AB, B01AF, B01AX]																																													X
Acetyl salicylic acid [B01AC06]; ADR												X
Antiplatelet agents [B01AC]; suboptimal patient monitoring / education												X	X
Clopidogrel [B01AC04]; ADR												X
Constipation				X				X				X	X
Iron [B03A]; ADR													X
Analgesics [N02]; suboptimal patient monitoring / education				X								X
Oxycodone [N02AA05]; ADR												X
Citalopram [N06AB04]; ADR												X
COPD												X
Antibacterial for systemic use [J01]; underprescribing												X
Dehydration				X				X
Diuretics [C03]; overprescribing				X
Enterocolitis												X
Clindamycin [J01FF01]; ADR												X
Fall												X	X				X
Digoxin [C01AA05]; ADR												X
Antihypertensives [C02, C03, C07, C08, C09]; overprescribing/ overdose																	X
Diuretics [C03]; suboptimal patient monitoring / education													X
Beta-blocking agents [C07A]; adherence issues													X
Carbamazepine [N03AF01]; ADR												X
Temazepam [N05CD07]; adherence issues (overuse)													X
Duloxetine [N06AX]; ADR												X
Fever				X
Immunoglobulin [J06B]; suboptimal therapy / education				X
Gastrointestinal symptoms (nausea / vomitting / diarrhea)				X				X
Antineoplastic agents [L01]; suboptimal patient monitoring / education				X
Heart failure				X								X	X
Anticoagulants [B01AA, B01AB, B01AF, B01AX]; underprescribing												X
Acetyl salicylic acid [B01AC06]; underprescribing												X
Beta-blocking agents [C07A]; underprescribing												X
Agents acting on the renin-angiotensin system [C09]; underprescribing												X
Diuretics [C03]; underprescribing / underdose				X									X
Diuretics [C03]; suboptimal patient monitoring / education				X									X
Diuretics [C03]; adherene issues													X
Corticosteroids [H02]; overduration				X
Hypertension													X
ACE inhibitor [C09AA]; underprescribing (ceased at initial hospital stay)													X
Hypoglycemia				X				X			X		X
Insulin [A10A]; overdose				X
Insulin [A10A]; suboptimal patient monitoring / education				X									X
Sulfonylureas [A10BB]; ADR											X
Hypokalemia								X																																					X
Metolazone [C03BA08]																																													X
Hyponatreamia								X					X
Diuretic [C03]; suboptimal patient monitoring / education													X
Hypotension				X				X				X	X				X
Antihypertensives [C02, C03, C07, C08, C09]; overprescribing/ overdose				X								X	X				X
Diuretics [C03]				X									X
Beta-blocking agents [C07A]				X								X
Agents acting on the renin-angiotensin system [C09]				X
Vasodilator [C01D, C04]; overprescribing				X
Metoprolol [C07AB02]; ADR												X
Hypothyroidism				X
Antiarrhythmic agents [C01B]; suboptimal patient monitoring / education				X
Infection				X								X	X
Furosemide [C03CA01] and spironolactone [C03CA01]; ADR (UTI)												X
Antibacterial for systemic use [J01]; underprescribing / underdose				X								X
Antibacterial for systemic use [J01]; suboptimal patient monitoring / education				X
Antibacterial for systemic use [J01]; adherence issues													X
Ketoacidosis													X
Insulin [A10A]; adherence issues													X
Liver failure / abnormalities				X				X
Lactulose [A06AD11]; underprescribing				X
Antineoplastic agents [L01]; suboptimal patient monitoring / education				X
Analgesics [N02]; suboptimal patient monitoring / education				X
Metabolic alkalosis								X
Myelosuppression (anemia / neutropenia and fever / thrombocytopenia)				X			X	X					X																																X
Antineoplastic agents [L01]; suboptimal patient monitoring / education							X						X
Hydroxyurea [L01XX05]; suboptimal patient monitoring / education													X
Immunosuppressants [L04]; suboptimal patient monitoring / education				X
Clozapine [N05AH02]																																													X
Pain				X									X
Analgesics [N02]; underprescribing / underdose				X									X
Renal failure / abnormalities				X									X
ACE inhibitor [C09AA] and diuretic [C03]; inadequate monitoring													X
ACE inhibitor [C09AA] and continued AT-II antagonist [C09AC]; inadequate monitoring													X
Antineoplastic agents [L01]; suboptimal patient monitoring / education				X
Immunosuppressants [L04]; suboptimal patient monitoring / education				X
Respiratory depression																																													X
Opioids and drugs used against addiction [N02A]																																													X
Seizure				X
Antibacterial for systemic use [J01]; suboptimal patient monitoring / education				X
Tachycardia				X								X
Antiarrhythmic agents [C01B]; underprescribing				X
Metoprolol [C07AB02] and felodipine [C08CA02]												X
Thrombosis													X
Heparin [B01AA03]; suboptimal therapy/drug selection													X
Weakness / giddiness				X				X
Corticosteroid [H02]; suboptimal patients monitoring / education				X
[truncated: 3 more columns]

## Sheet: Readmission rate
Studies Data	Uitvlugt, E. B., et al. (2021)	Cooper, J. B., et al. (2020)	Whitaker, A. S., et al. (2019)	Dalleur, O., et al. (2021)	Dreyer, R., et al. (2019)	Yam, C. H., et al. (2010)	Frankl, S. E., et al. (1991)	Toh, M. R., et al. (2014)	Willson, M. N., et al. (2014)	Banholzer, S., et al. (2021)	Nikolaus, T., et al. (1992)	Ekerstad, N., et al. (2017)	Rothwell, M., et al. (2011)	Witherington, E. M., et al. (2008)	Weir, D. L., et al. (2020)	Glans, M., et al. (2021)	Schwab, C., et al. (2018)	Barnett, N. L., et al. (2017)	Koekkoek, D., et al. (2011)	Balla, U., et al. (2008)	Feigenbaum, P., et al. (2012)	Classen, D. C., et al. (2010)	Porter, M., et al. (2019)	Wetherell, M., et al. (2017)	Aljishi, M., et al. (2014)	Beckner, A., et al. (2021)	Allaudeen, N., et al. (2011)	Rosen, O. Z., et al. (2017)	Logue, E., et al. (2016)	Lau, M. H. M., et al. (2017)	Pavon, J. M., et al. (2014)	Ibarra Mira, M. L., et al. (2021)	Pereira, F., et al. (2021)	Basnet, S., et al. (2018)	Lohman, M. C., et al. (2017)	Schoonover, H., et al. (2014)	Anderson, R. E., et al. (2016)	Blanc, A. L., et al. (2019)	McAuliffe, L. H., et al. (2018)	Sorensen, A., et al. (2021)	Fung, L., et al. (2020)	Trautwein, M., et al. (2020)	Criddle, D. T., et al. (2021)	Picker, D., et al. (2015)	Nguyen, H. L., et al. (2022)	Dorajoo, S. R., et al. (2017)	SanFilippo, S., et al. (2021)	Leffler, M. E., et al. (2019)	Sieck, C., et al. (2019)
Preselction: Age	-	-	-	-	-	-	-	-	-	-	Geriatric	>75	>65	75+	65+	>65	75+	-	-	-	-	-	-	-	-	-	-	-	-	75+	60+	-	65+	65+	65+	50+	65+	-	-	-	-	-	-	-	-	-	65+	65+	65+
Preselction: Number of medications	-	-	-	-	-	-	-	-	-	-	-	-	3+	-	1+	-	-	-	-	-	-	-	-	-	-	-	-	-	-	-	-	5+	5+	-	-	-	-	-	-	-	-	-	-	-	-	-	5+	-	-
Readmissions on total admissions [%]	-	-	-	-	10.5	16.9	12.5	-	-	-	-	24.6	-	-	35.4	-	6.4	16	-	14.1	-	-	46.2	10.7	4.97	-	17	14.7	14	25.5	21	25.6	7.8	16	14.6	-	21.8	-	-	21.4	13	12.6	25.9	20.8	15	-	15	-	-
Preventable readmissions on total admissions [%]	-	-	-	-	-	-	-	-	-	-	-	-	-	-	-	-	-	-	-	-	-	-	-	-	-	-	-	-	-	-	-	-	-	-	-	-	-	7.5	14.8	-	-	-	-	-	-	-	-	-	-
Preventable readmission on total readmissions [%]	-	-	-	-	-	40.8	8.6	-	-	-	-	-	-	-	-	-	-	-	-	-	47	-	-	-	-	-	-	-	-	-	-	-	-	-	-	-	-	-	-	-	-	-	-	-	-	-	-	-	-
MRRs on total readmissions [%]	16	50.2	21	13.1	12.6	-	20	15.9	-	20.9	-	33.3	23	38	-	40	11.4	-	-	-	-	-	-	-	-	-	-	-	-	-	-	-	-	-	-	-	-	-	-	-	-	-	-	-	-	-	-	-	-
Potentially preventable MRRs on total MRRs [%]	40	57.8	59	-	11.9	-	13.8	-	-	-	-	65.6	87	61	-	-	-	1.7	-	-	-	-	-	-	-	-	-	-	-	-	-	-	-	-	-	-	-	-	-	-	-	-	-	-	-	-	-	-	-
[truncated: 4 more columns]
